# Supplementary material for: Load-induced deformation of the tibia and its effect on implant loosening detection
Source: Sci Rep. 2023 Dec 8;13:21769. doi: 10.1038/s41598-023-49177-z (PMC10709436; doi:10.1038/s41598-023-49177-z)
Supplement: Supplementary file 1 — Supplementary Information. [file 41598_2023_49177_MOESM1_ESM.xlsx]

## Sheet: Prox - dist tibia(deformation)
prox - dist tibia
ObjectName	SegmentedInImage	PositionedWithRespectToObject	VisualizedInImage	PoseAsInImage	CS	x	y	z	Transl. Magnitude	a	b	c	Rot. Magnitude	cx	cy	cz	cc
fixed01_dist tibia	CF01_valgus	fixed01_prox tibia	CF01_valgus	CF01_varus	CS_fixed01	-0.76968	0.164487	-0.777213	1.10613	-0.16969	-0.319911	0.220928	0.424201	0.746704	8.16863	-37.1471	0
fixed01_dist tibia	CF02_valgus	fixed02_prox tibia	CF02_valgus	CF02_varus	CS_fixed02	-0.198445	0.398404	-0.0683908	0.450315	-0.411746	-0.123617	0.342116	0.549417	0.989011	4.70664	-39.8439	0
fixed01_dist tibia	CF03_valgus	fixed03_prox tibia	CF03_valgus	CF03_varus	CS_fixed03	-1.931	0.52193	-0.177737	2.00817	-0.239316	-0.870429	0.350034	0.968216	-1.2344	4.12372	-39.0437	0
fixed01_dist tibia	CF04_valgus	fixed04_prox tibia	CF04_valgus	CF04_varus	CS_fixed04	-0.762885	0.131884	-0.183792	0.795717	-0.232363	-0.352939	0.170103	0.455514	2.08123	5.37676	-36.0085	0
fixed01_dist tibia	CF05_valgus	fixed05_prox tibia	CF05_valgus	CF05_varus	CS_fixed05	-1.63185	0.419729	-0.0156133	1.68504	-0.149237	-0.941085	0.495147	1.07382	1.10885	3.73255	-43.1328	0
fixed01_dist tibia	CF06_valgus	fixed06_prox tibia	CF06_valgus	CF06_varus	CS_fixed06	-0.525562	0.587399	0.32646	0.853129	-0.204557	-0.178727	0.257952	0.374601	1.29031	5.94802	-45.5376	0
fixed01_dist tibia	CF07_valgus	fixed07_prox tibia	CF07_valgus	CF07_varus	CS_fixed07	-0.990557	0.698908	-0.383995	1.27166	-0.413087	-0.399023	-0.126891	0.588185	1.04004	7.66129	-38.5151	0
fixed01_dist tibia	CF08_valgus	fixed08_prox tibia	CF08_valgus	CF08_varus	CS_fixed08	-1.53325	1.16641	0.1197	1.9302	-0.412774	-0.602896	0.350134	0.810222	-0.35029	7.53982	-37.4987	0
fixed01_dist tibia	CF09_valgus	fixed09_prox tibia	CF09_valgus	CF09_varus	CS_fixed09	-1.13098	-0.0159397	-0.778406	1.37306	-0.0643334	-0.377231	0.218145	0.440488	0.185358	7.07835	-40.4044	0
fixed01_dist tibia	CF10_valgus	fixed10_prox tibia	CF10_valgus	CF10_varus	CS_fixed10	-1.13655	0.567135	0.0379181	1.27076	-0.358256	-0.495269	0.441331	0.753931	0.0884204	4.23586	-36.8228	0

## Sheet: Impl displ with load
impl - whole tibia
ObjectName	SegmentedInImage	PositionedWithRespectToObject	VisualizedInImage	PoseAsInImage	CS	x	y	z	Transl. Magnitude	a	b	c	Rot. Magnitude	cx	cy	cz	cc	MTPM	mTRE
loose01_impl	CL01_valgus	loose01_tibia	CL01_valgus	CL01_varus	CS_loose01	-0.503247	0.464807	-0.180906	0.708542	0.130418	-1.76194	0.0622124	1.76786	-5.72147	-3.05656	-358.912	0	1.29297	0.709182
loose02_impl	CL02_valgus	loose02_tibia	CL02_valgus	CL02_varus	CS_loose02	-0.757743	-0.0214913	-0.658419	1.00407	-0.796586	-1.95768	-0.118713	2.11687	-6.18085	-4.59997	-373.996	0	2.25114	1.03692
loose03_impl	CL03_valgus	loose03_tibia	CL03_valgus	CL03_varus	CS_loose03	-0.647126	0.402578	-0.0574976	0.764295	0.207328	-1.27884	0.0939967	1.29894	-5.70233	-5.01134	-376.004	0	1.10674	0.727843
loose04_impl	CL04_valgus	loose04_tibia	CL04_valgus	CL04_varus	CS_loose04	-0.451972	0.0996944	0.197929	0.503382	-0.544994	-2.53677	-0.181582	2.601	-6.6704	-0.311036	-356.701	0	2.12516	0.836733
loose05_impl	CL05_valgus	loose05_tibia	CL05_valgus	CL05_varus	CS_loose05	-0.391281	0.403111	0.510291	0.758944	0.8566	-1.97601	0.0267864	2.15386	-1.41558	-4.46334	-349.812	0	1.90284	0.764929
loose06_impl	CL06_valgus	loose06_tibia	CL06_valgus	CL06_varus	CS_loose06	-1.45327	0.265045	0.543062	1.5739	-1.20623	-3.812	0.586369	4.04106	-5.03165	-3.62384	-312.513	0	3.15551	1.51229
loose07_impl	CL07_valgus	loose07_tibia	CL07_valgus	CL07_varus	CS_loose07	-0.552376	0.768257	0.324744	1.0004	0.376766	-3.51727	0.156769	3.54087	-8.80266	-3.81722	-388.952	0	2.57133	1.10608
loose08_impl	CL08_valgus	loose08_tibia	CL08_valgus	CL08_varus	CS_loose08	-0.481307	0.856358	0.706535	1.21004	-0.0163681	-4.69401	0.817637	4.76471	-7.62959	-1.242	-373.821	0	3.82248	1.40942
loose09_impl	CL09_valgus	loose09_tibia	CL09_valgus	CL09_varus	CS_loose09	-0.68238	-0.333655	-0.0815095	0.763945	-2.38305	-0.600399	0.101419	2.45961	-5.56634	-4.16863	-361.545	0	1.5576	0.804792
loose10_impl	CL10_valgus	loose10_tibia	CL10_valgus	CL10_varus	CS_loose10	-0.518856	0.532847	0.157819	0.760292	0.723264	-1.99696	0.171521	2.13082	17.5382	-9.34065	-368.618	0	1.40425	0.710291
fixed01_impl	CF01_valgus	fixed01_tibia	CF01_valgus	CF01_varus	CS_fixed01	-0.222371	0.128875	-0.214364	0.334678	-0.318539	-0.278785	0.377032	0.56687	0.0592577	2.48006	-6.42873	0	0.609134	0.359291
fixed02_impl	CF02_valgus	fixed02_tibia	CF02_valgus	CF02_varus	CS_fixed02	-0.228207	0.16545	0.0508375	0.28642	-0.146202	-0.186328	-0.0688182	0.246635	-0.572032	2.57329	-6.81254	0	0.34929	0.263406
fixed03_impl	CF03_valgus	fixed03_tibia	CF03_valgus	CF03_varus	CS_fixed03	-0.790967	0.109195	-0.0119713	0.798559	-0.45602	-1.32039	0.119184	1.40199	-0.541519	2.44813	-6.62328	0	1.22653	0.765252
fixed04_impl	CF04_valgus	fixed04_tibia	CF04_valgus	CF04_varus	CS_fixed04	-0.147276	0.148277	-0.0961002	0.230025	-0.357213	-0.105917	0.406054	0.551089	0.114701	1.77639	-6.46534	0	0.481613	0.258841
fixed05_impl	CF05_valgus	fixed05_tibia	CF05_valgus	CF05_varus	CS_fixed05	-0.850989	0.0315805	-0.215143	0.878331	-0.0732943	-1.17426	-0.00950497	1.17658	0.0219002	1.98543	-7.97489	0	1.1815	0.775599
fixed06_impl	CF06_valgus	fixed06_tibia	CF06_valgus	CF06_varus	CS_fixed06	-0.252832	0.241	0.178798	0.392395	-0.318073	-0.062795	-0.557867	0.645236	-0.866046	1.75796	-6.5613	0	0.77821	0.395078
fixed07_impl	CF07_valgus	fixed07_tibia	CF07_valgus	CF07_varus	CS_fixed07	-0.277937	0.307343	-0.0414185	0.416442	-1.06262	-0.376292	0.179393	1.14146	-0.578483	1.48761	-5.80041	0	0.818897	0.438352
fixed08_impl	CF08_valgus	fixed08_tibia	CF08_valgus	CF08_varus	CS_fixed08	-0.38373	0.324032	0.0383006	0.503699	-0.630212	-0.304377	-0.202782	0.728652	-0.02183	2.07769	-6.67731	0	0.660781	0.462943
fixed09_impl	CF09_valgus	fixed09_tibia	CF09_valgus	CF09_varus	CS_fixed09	-0.187502	-0.0081743	-0.126896	0.226553	-0.0649448	-0.230956	-1.04614	1.0733	0.0725599	1.19987	-7.45212	0	0.384182	0.242773
fixed10_impl	CF10_valgus	fixed10_tibia	CF10_valgus	CF10_varus	CS_fixed10	-0.343498	0.159349	0.261622	0.460249	-0.228723	-0.320944	-0.0239573	0.394833	-0.701381	1.57454	-7.19804	0	0.604121	0.424203
impl - prox tibia
loose01_impl	CL01_valgus	loose01_prox tibia	CL01_valgus	CL01_varus	CS_loose01	-0.194126	0.230956	-0.141475	0.333228	0.174326	-1.49494	0.211943	1.51992	-5.72147	-3.05656	-358.912	0	0.999976	0.465463
loose02_impl	CL02_valgus	loose02_prox tibia	CL02_valgus	CL02_varus	CS_loose02	-0.556399	-0.0698554	-0.301463	0.636663	-0.825116	-1.77361	0.0909857	1.95826	-6.18085	-4.59997	-373.996	0	1.75578	0.729533
loose03_impl	CL03_valgus	loose03_prox tibia	CL03_valgus	CL03_varus	CS_loose03	-0.596006	0.165584	0.0846639	0.624347	0.0951633	-1.08203	0.370263	1.14758	-5.70233	-5.01134	-376.004	0	1.05372	0.601605
loose04_impl	CL04_valgus	loose04_prox tibia	CL04_valgus	CL04_varus	CS_loose04	-0.269351	0.167365	0.456997	0.556244	-0.459687	-2.50131	-0.0504534	2.5437	-6.6704	-0.311036	-356.701	0	2.12719	0.809012
loose05_impl	CL05_valgus	loose05_prox tibia	CL05_valgus	CL05_varus	CS_loose05	-0.235024	0.301196	0.490491	0.621721	0.820319	-1.76262	0.350331	1.97547	-1.41558	-4.46334	-349.812	0	1.71654	0.667345
loose06_impl	CL06_valgus	loose06_prox tibia	CL06_valgus	CL06_varus	CS_loose06	-0.828545	0.330281	0.66391	1.11191	-0.830933	-3.4789	0.552386	3.61916	-5.03165	-3.62384	-312.513	0	2.78639	1.18855
loose07_impl	CL07_valgus	loose07_prox tibia	CL07_valgus	CL07_varus	CS_loose07	-0.325187	0.56261	0.274991	0.705618	0.394996	-3.32849	0.0871964	3.35298	-8.80266	-3.81722	-388.952	0	2.31318	0.940331
loose08_impl	CL08_valgus	loose08_prox tibia	CL08_valgus	CL08_varus	CS_loose08	-0.397785	0.657183	0.782594	1.09662	-0.0639825	-4.5406	0.974052	4.64434	-7.62959	-1.242	-373.821	0	3.79755	1.34796
loose09_impl	CL09_valgus	loose09_prox tibia	CL09_valgus	CL09_varus	CS_loose09	-0.467772	-0.345876	0.201549	0.615681	-2.31294	-0.409787	0.321705	2.37089	-5.56634	-4.16863	-361.545	0	1.4636	0.724995
loose10_impl	CL10_valgus	loose10_prox tibia	CL10_valgus	CL10_varus	CS_loose10	-0.287418	0.275709	0.228454	0.459146	0.669328	-1.73151	0.324448	1.88452	17.5382	-9.34065	-368.618	0	1.21943	0.519115
fixed01_impl	CF01_valgus	fixed01_prox tibia	CF01_valgus	CF01_varus	CS_fixed01	-0.0359329	-0.00458157	0.307635	0.309761	-0.181415	-0.114697	0.0657105	0.224466	0.0592577	2.48006	-6.42873	0	0.438384	0.305458
fixed02_impl	CF02_valgus	fixed02_prox tibia	CF02_valgus	CF02_varus	CS_fixed02	-0.141837	-0.178533	0.216488	0.314418	0.187915	-0.116083	-0.512998	0.558528	-0.572032	2.57329	-6.81254	0	0.627726	0.341301
fixed03_impl	CF03_valgus	fixed03_prox tibia	CF03_valgus	CF03_varus	CS_fixed03	-0.133766	-0.0197359	0.020979	0.136831	-0.318815	-0.852058	-0.413833	0.999451	-0.541519	2.44813	-6.62328	0	0.745375	0.313591
fixed04_impl	CF04_valgus	fixed04_prox tibia	CF04_valgus	CF04_varus	CS_fixed04	0.0242356	-0.0293352	0.0372038	0.0532169	-0.151765	0.0671293	-0.0249944	0.167821	0.114701	1.77639	-6.46534	0	0.152629	0.0734074
fixed05_impl	CF05_valgus	fixed05_prox tibia	CF05_valgus	CF05_varus	CS_fixed05	-0.194739	0.0130635	0.0578132	0.203559	-0.0600193	-0.647555	-0.30891	0.719969	0.0219002	1.98543	-7.97489	0	0.494203	0.223168
fixed06_impl	CF06_valgus	fixed06_prox tibia	CF06_valgus	CF06_varus	CS_fixed06	-0.0934592	0.110597	0.0631624	0.157974	-0.230548	0.03382	-0.619063	0.661465	-0.866046	1.75796	-6.5613	0	0.610687	0.246484
fixed07_impl	CF07_valgus	fixed07_prox tibia	CF07_valgus	CF07_varus	CS_fixed07	-0.00303396	-0.00699637	0.327074	0.327163	-0.784974	-0.1832	0.0968627	0.811867	-0.578483	1.48761	-5.80041	0	0.749731	0.351362
fixed08_impl	CF08_valgus	fixed08_prox tibia	CF08_valgus	CF08_varus	CS_fixed08	-0.0308417	0.0625059	0.158198	0.172872	-0.465225	-0.0308802	-0.356748	0.587075	-0.02183	2.07769	-6.67731	0	0.443191	0.217175
fixed09_impl	CF09_valgus	fixed09_prox tibia	CF09_valgus	CF09_varus	CS_fixed09	-0.00104145	-0.0546118	0.280856	0.286118	-0.00140558	-0.0756332	-1.21674	1.21909	0.0725599	1.19987	-7.45212	0	0.483086	0.339029
fixed10_impl	CF10_valgus	fixed10_prox tibia	CF10_valgus	CF10_varus	CS_fixed10	-0.00860462	-0.125948	0.326711	0.350253	0.00996611	-0.0481281	-0.301371	0.305353	-0.701381	1.57454	-7.19804	0	0.46641	0.360586

## Sheet: no load (meth error)
prox - dist tibia
ObjectName	SegmentedInImage	PositionedWithRespectToObject	VisualizedInImage	PoseAsInImage	CS	x	y	z	Trans. Magnitude	a	b	c	Rot. Magnitude	cx	cy	cz
01tib_dist tibia	Scan 1 repro	01tib_prox tibia	Scan 1 repro	Scan 2 repro	CS_01	0.0373071	0.0556156	-0.0101824	0.0677392	0.00797101	0.0021148	-0.0101578	0.013084	0.472078	-22.9728	-350.278
01tib_dist tibia	Scan 1 repro	01tib_prox tibia	Scan 1 repro	Scan 3 repro	CS_01	-0.0380388	0.0744462	0.00711022	0.0839032	0.0213224	-0.00012596	-0.00936289	0.0232878	0.472078	-22.9728	-350.278
01tib_dist tibia	Scan 1 repro	01tib_prox tibia	Scan 1 repro	Scan 4 repro	CS_01	0.0483749	0.0729887	0.00171342	0.0875809	0.0227713	-0.00445683	-0.0287381	0.0369361	0.472078	-22.9728	-350.278
01tib_dist tibia	Scan 1 repro	01tib_prox tibia	Scan 1 repro	Scan 5 repro	CS_01	0.0249465	0.316159	0.102821	0.333393	0.0650398	-0.0134948	-0.0247971	0.0709026	0.472078	-22.9728	-350.278
01tib_dist tibia	Scan 1 repro	01tib_prox tibia	Scan 1 repro	Scan 6 repro	CS_01	0.06765	0.274064	0.0466468	0.286118	0.0565412	-0.0223526	-0.0239665	0.0653524	0.472078	-22.9728	-350.278
01tib_dist tibia	Scan 1 repro	01tib_prox tibia	Scan 1 repro	Scan 7 repro	CS_01	0.0415495	0.39609	0.148936	0.4252	0.0783332	-0.0120734	-0.0506227	0.0940453	0.472078	-22.9728	-350.278
01tib_dist tibia	Scan 1 repro	01tib_prox tibia	Scan 1 repro	Scan 8 repro	CS_01	0.0652805	0.393867	0.17067	0.43419	0.0803813	-0.0103012	-0.0478235	0.0940976	0.472078	-22.9728	-350.278
01tib_dist tibia	Scan 1 repro	01tib_prox tibia	Scan 1 repro	Scan 9 repro	CS_01	-0.0431519	0.30409	0.0601215	0.312966	0.0562119	-0.0192307	-0.046241	0.0752849	0.472078	-22.9728	-350.278
01tib_dist tibia	Scan 1 repro	02tib_prox tibia	Scan 1 repro	Scan 10 repro	CS_01	-0.00135194	0.247535	-0.0188224	0.248253	0.0496282	-0.0202413	-0.0477402	0.071776	0.472078	-22.9728	-350.278
02tib_dist tibia	Scan 2 repro	02tib_prox tibia	Scan 2 repro	Scan 1 repro	CS_02	-0.0446913	0.0121612	0.0428582	0.0631034	0.00208581	-0.00592479	-0.00601721	0.00869831	-0.3944	-23.1109	-349.58
02tib_dist tibia	Scan 2 repro	02tib_prox tibia	Scan 2 repro	Scan 3 repro	CS_02	-0.0457503	0.0585067	0.0534959	0.0915311	-5.704e-05	-0.0113836	0.00430968	0.0121723	-0.3944	-23.1109	-349.58
02tib_dist tibia	Scan 2 repro	02tib_prox tibia	Scan 2 repro	Scan 4 repro	CS_02	-0.0333225	0.011641	0.0207618	0.0409507	0.00466838	-0.00049558	-0.0161778	0.0168452	-0.3944	-23.1109	-349.58
02tib_dist tibia	Scan 2 repro	02tib_prox tibia	Scan 2 repro	Scan 5 repro	CS_02	0.00580888	0.306574	0.134279	0.334742	0.0578317	-0.0223069	-0.020866	0.0654026	-0.3944	-23.1109	-349.58
02tib_dist tibia	Scan 2 repro	02tib_prox tibia	Scan 2 repro	Scan 6 repro	CS_02	0.0442176	0.268127	0.090471	0.286413	0.0494254	-0.0317232	-0.0337671	0.0677455	-0.3944	-23.1109	-349.58
02tib_dist tibia	Scan 2 repro	02tib_prox tibia	Scan 2 repro	Scan 7 repro	CS_02	-0.00140496	0.417434	0.18457	0.45642	0.0771049	-0.017557	-0.0587365	0.0985058	-0.3944	-23.1109	-349.58
02tib_dist tibia	Scan 2 repro	02tib_prox tibia	Scan 2 repro	Scan 8 repro	CS_02	0.0487468	0.381431	0.203089	0.434869	0.0711441	-0.0191121	-0.0436626	0.085634	-0.3944	-23.1109	-349.58
02tib_dist tibia	Scan 2 repro	02tib_prox tibia	Scan 2 repro	Scan 9 repro	CS_02	-0.0473643	0.323298	0.109841	0.344717	0.0551565	-0.0328685	-0.0381801	0.0747014	-0.3944	-23.1109	-349.58
02tib_dist tibia	Scan 2 repro	02tib_prox tibia	Scan 2 repro	Scan 10 repro	CS_02	-0.00288201	0.237111	0.0149096	0.237597	0.0406226	-0.035464	-0.0495812	0.0732542	-0.3944	-23.1109	-349.58
03tib_dist tibia	Scan 3 repro	03tib_prox tibia	Scan 3 repro	Scan 1 repro	CS_03	0.00603491	-0.0015218	0.0212104	0.0221047	-0.00939792	0.00361263	-0.0096692	0.0139594	-0.33318	-20.3875	-351.055
03tib_dist tibia	Scan 3 repro	03tib_prox tibia	Scan 3 repro	Scan 2 repro	CS_03	0.0421145	0.0160501	-0.0197512	0.0492072	0.0124756	0.00478865	-0.0319635	0.0346445	-0.33318	-20.3875	-351.055
03tib_dist tibia	Scan 3 repro	03tib_prox tibia	Scan 3 repro	Scan 4 repro	CS_03	0.0371037	0.0267145	-0.00098568	0.045731	0.0195513	0.00556605	-0.0299315	0.0361819	-0.33318	-20.3875	-351.055
03tib_dist tibia	Scan 3 repro	03tib_prox tibia	Scan 3 repro	Scan 5 repro	CS_03	0.0387065	0.247711	0.0757737	0.261917	0.051479	-0.0117074	-0.0128939	0.0543452	-0.33318	-20.3875	-351.055
03tib_dist tibia	Scan 3 repro	03tib_prox tibia	Scan 3 repro	Scan 6 repro	CS_03	0.0671537	0.236066	0.0434956	0.249256	0.048355	-0.020077	-0.0308321	0.0607611	-0.33318	-20.3875	-351.055
03tib_dist tibia	Scan 3 repro	03tib_prox tibia	Scan 3 repro	Scan 7 repro	CS_03	0.0376689	0.37652	0.138735	0.403031	0.0736704	-0.00977498	-0.0648785	0.0986514	-0.33318	-20.3875	-351.055
03tib_dist tibia	Scan 3 repro	03tib_prox tibia	Scan 3 repro	Scan 8 repro	CS_03	0.0648784	0.371769	0.160092	0.40994	0.07513	-0.00707107	-0.0662308	0.100404	-0.33318	-20.3875	-351.055
03tib_dist tibia	Scan 3 repro	03tib_prox tibia	Scan 3 repro	Scan 9 repro	CS_03	0.0122385	0.257834	0.0602853	0.265071	0.0474126	-0.0242793	-0.0201293	0.0569441	-0.33318	-20.3875	-351.055
03tib_dist tibia	Scan 3 repro	03tib_prox tibia	Scan 3 repro	Scan 10 repro	CS_03	0.0308998	0.184361	-0.0382254	0.190801	0.0356833	-0.0213171	-0.0376641	0.0560919	-0.33318	-20.3875	-351.055
04tib_dist tibia	Scan 4 repro	04tib_prox tibia	Scan 4 repro	Scan 1 repro	CS_04	-0.0425714	-0.0339094	0.0210301	0.0583476	-0.0183817	-0.00093078	0.0082801	0.020182	-0.890482	-20.6266	-349.902
04tib_dist tibia	Scan 4 repro	04tib_prox tibia	Scan 4 repro	Scan 2 repro	CS_04	0.0236646	0.0190416	-0.00060039	0.0303802	0.00065693	-0.00014093	0.00053679	0.000859978	-0.890482	-20.6266	-349.902
04tib_dist tibia	Scan 4 repro	04tib_prox tibia	Scan 4 repro	Scan 3 repro	CS_04	-0.0408087	0.0568993	0.0349515	0.0782591	-0.00506079	-0.0106379	0.00651003	0.0134595	-0.890482	-20.6266	-349.902
04tib_dist tibia	Scan 4 repro	04tib_prox tibia	Scan 4 repro	Scan 5 repro	CS_04	-0.00559402	0.417534	0.154517	0.445243	0.0743986	-0.0198559	-0.0383959	0.0860445	-0.890482	-20.6266	-349.902
04tib_dist tibia	Scan 4 repro	04tib_prox tibia	Scan 4 repro	Scan 6 repro	CS_04	0.0541002	0.352956	0.103998	0.371914	0.0609547	-0.0326116	-0.0324841	0.076382	-0.890482	-20.6266	-349.902
04tib_dist tibia	Scan 4 repro	04tib_prox tibia	Scan 4 repro	Scan 7 repro	CS_04	0.0251871	0.482046	0.199085	0.522147	0.0836498	-0.0214443	-0.064926	0.108039	-0.890482	-20.6266	-349.902
04tib_dist tibia	Scan 4 repro	04tib_prox tibia	Scan 4 repro	Scan 8 repro	CS_04	0.0549864	0.48434	0.223831	0.536385	0.0854755	-0.020406	-0.0680724	0.111159	-0.890482	-20.6266	-349.902
04tib_dist tibia	Scan 4 repro	04tib_prox tibia	Scan 4 repro	Scan 9 repro	CS_04	-0.0690091	0.361054	0.107012	0.382849	0.0575102	-0.0270823	-0.0513096	0.0816917	-0.890482	-20.6266	-349.902
04tib_dist tibia	Scan 4 repro	04tib_prox tibia	Scan 4 repro	Scan 10 repro	CS_04	-0.00272075	0.318829	0.0328479	0.320528	0.0511928	-0.0354761	-0.067736	0.0920186	-0.890482	-20.6266	-349.902
05tib_dist tibia	Scan 5 repro	05tib_prox tibia	Scan 5 repro	Scan 1 repro	CS_05	-0.0644625	0.0383748	0.0615659	0.0970484	0.00265098	0.00903277	-0.073592	0.0741916	-1.79568	-21.6262	-350.462
05tib_dist tibia	Scan 5 repro	05tib_prox tibia	Scan 5 repro	Scan 2 repro	CS_05	-0.0314515	0.00450195	0.00907533	0.0330428	0.00192792	0.0182034	-0.0734339	0.0756811	-1.79568	-21.6262	-350.462
05tib_dist tibia	Scan 5 repro	05tib_prox tibia	Scan 5 repro	Scan 3 repro	CS_05	-0.0807059	0.0415489	0.0625093	0.110214	0.00431627	0.0095764	-0.0784318	0.079132	-1.79568	-21.6262	-350.462
05tib_dist tibia	Scan 5 repro	05tib_prox tibia	Scan 5 repro	Scan 4 repro	CS_05	-0.0398818	0.0503928	0.0408687	0.0761593	0.0157272	0.0145589	-0.0871169	0.0897143	-1.79568	-21.6262	-350.462
05tib_dist tibia	Scan 5 repro	05tib_prox tibia	Scan 5 repro	Scan 6 repro	CS_05	0.0423741	-0.00063346	-0.0363503	0.0558329	-0.00418462	-0.016506	-0.0461283	0.0491709	-1.79568	-21.6262	-350.462
05tib_dist tibia	Scan 5 repro	05tib_prox tibia	Scan 5 repro	Scan 7 repro	CS_05	0.00957072	0.0617479	0.0449005	0.0769445	0.0113437	-0.00216296	-0.0337542	0.035675	-1.79568	-21.6262	-350.462
05tib_dist tibia	Scan 5 repro	05tib_prox tibia	Scan 5 repro	Scan 8 repro	CS_05	0.036738	0.0624186	0.0570075	0.0921716	0.0126897	0.00285025	-0.0119441	0.0176582	-1.79568	-21.6262	-350.462
05tib_dist tibia	Scan 5 repro	05tib_prox tibia	Scan 5 repro	Scan 9 repro	CS_05	-0.0544044	0.0445083	-0.0003956	0.0702921	-0.00529375	-0.015026	-0.0260133	0.030504	-1.79568	-21.6262	-350.462
05tib_dist tibia	Scan 5 repro	05tib_prox tibia	Scan 5 repro	Scan 10 repro	CS_05	-0.03267	-0.0263864	-0.0993982	0.107905	-0.00639861	-0.00699026	-0.0506954	0.0515736	-1.79568	-21.6262	-350.462
06tib_dist tibia	Scan 6 repro	06tib_prox tibia	Scan 6 repro	Scan 1 repro	CS_06	-0.122617	0.030229	0.102856	0.162874	0.00112609	0.0222176	-0.0662311	0.0698674	-0.282781	-24.77	-350.514
06tib_dist tibia	Scan 6 repro	06tib_prox tibia	Scan 6 repro	Scan 2 repro	CS_06	-0.0639119	0.0247166	0.0600435	0.0911091	0.00507033	0.0226704	-0.0550167	0.0597201	-0.282781	-24.77	-350.514
06tib_dist tibia	Scan 6 repro	06tib_prox tibia	Scan 6 repro	Scan 3 repro	CS_06	-0.108337	0.0569594	0.113189	0.166713	0.00678388	0.0164837	-0.0583511	0.061013	-0.282781	-24.77	-350.514
06tib_dist tibia	Scan 6 repro	06tib_prox tibia	Scan 6 repro	Scan 4 repro	CS_06	-0.0897779	0.0247796	0.0792461	0.122287	0.0098505	0.0238701	-0.0727953	0.0772397	-0.282781	-24.77	-350.514
06tib_dist tibia	Scan 6 repro	06tib_prox tibia	Scan 6 repro	Scan 5 repro	CS_06	-0.0556514	0.089413	0.0654294	0.123987	0.017674	0.012454	0.0104194	0.0240007	-0.282781	-24.77	-350.514
06tib_dist tibia	Scan 6 repro	06tib_prox tibia	Scan 6 repro	Scan 7 repro	CS_06	-0.101198	0.0895139	-0.0314421	0.138717	0.0116203	0.0179321	-0.00838835	0.0229555	-0.282781	-24.77	-350.514
06tib_dist tibia	Scan 6 repro	06tib_prox tibia	Scan 6 repro	Scan 8 repro	CS_06	-0.015583	0.129048	0.114122	0.172974	0.0244388	0.0143097	-0.0116463	0.0306212	-0.282781	-24.77	-350.514
06tib_dist tibia	Scan 6 repro	06tib_prox tibia	Scan 6 repro	Scan 9 repro	CS_06	-0.107469	0.0970433	0.0484664	0.152696	0.00659213	-3.632e-05	-0.0155589	0.0168978	-0.282781	-24.77	-350.514
06tib_dist tibia	Scan 6 repro	06tib_prox tibia	Scan 6 repro	Scan 10 repro	CS_06	-0.0764298	0.0159352	-0.0512266	0.0933789	0.00211684	0.00079479	-0.0185797	0.0187168	-0.282781	-24.77	-350.514
07tib_dist tibia	Scan 7 repro	07tib_prox tibia	Scan 7 repro	Scan 1 repro	CS_07	-0.0815555	-0.00174824	0.0336797	0.0882535	-0.00212458	0.0145278	-0.0202505	0.0250131	0.29663	-15.2479	-351.251
07tib_dist tibia	Scan 7 repro	07tib_prox tibia	Scan 7 repro	Scan 2 repro	CS_07	-0.0459878	0.00650603	-0.00895107	0.0473004	0.00466295	0.0189545	-0.023447	0.0305087	0.29663	-15.2479	-351.251
07tib_dist tibia	Scan 7 repro	07tib_prox tibia	Scan 7 repro	Scan 3 repro	CS_07	-0.099213	0.0536644	0.0503067	0.123506	0.0101626	0.0151838	-0.0221454	0.0287096	0.29663	-15.2479	-351.251
07tib_dist tibia	Scan 7 repro	07tib_prox tibia	Scan 7 repro	Scan 4 repro	CS_07	-0.0656956	0.00716364	0.0145742	0.067673	0.0112501	0.0210213	-0.017183	0.029389	0.29663	-15.2479	-351.251
07tib_dist tibia	Scan 7 repro	07tib_prox tibia	Scan 7 repro	Scan 5 repro	CS_07	-0.0530127	0.0636464	-0.00034892	0.0828331	0.012141	0.00642928	-0.0124074	0.0185117	0.29663	-15.2479	-351.251
07tib_dist tibia	Scan 7 repro	07tib_prox tibia	Scan 7 repro	Scan 6 repro	CS_07	-0.00562963	-0.0169417	-0.0593877	0.062013	-0.00760651	-0.00319852	-0.00138367	0.00836684	0.29663	-15.2479	-351.251
07tib_dist tibia	Scan 7 repro	07tib_prox tibia	Scan 7 repro	Scan 8 repro	CS_07	0.0138991	0.0189064	0.0296425	0.0378063	0.00322162	0.00819816	0.00955671	0.0129969	0.29663	-15.2479	-351.251
07tib_dist tibia	Scan 7 repro	07tib_prox tibia	Scan 7 repro	Scan 9 repro	CS_07	-0.100396	0.0459905	-0.0217348	0.112547	-0.00222224	-0.00661319	-0.00204092	0.00726897	0.29663	-15.2479	-351.251
07tib_dist tibia	Scan 7 repro	07tib_prox tibia	Scan 7 repro	Scan 10 repro	CS_07	-0.0948911	0.0112826	-0.113964	0.148726	0.00342847	0.00281249	-0.0335106	0.0338027	0.29663	-15.2479	-351.251
08tib_dist tibia	Scan 8 repro	08tib_prox tibia	Scan 8 repro	Scan 1 repro	CS_08	-0.12647	0.0572814	0.0302581	0.142096	0.00720131	0.00887759	-0.0613339	0.0623901	-2.18879	-22.0865	-350.445
08tib_dist tibia	Scan 8 repro	08tib_prox tibia	Scan 8 repro	Scan 2 repro	CS_08	-0.0920915	0.0558543	-0.0189364	0.109358	0.0144425	0.0158643	-0.0647793	0.0682394	-2.18879	-22.0865	-350.445
08tib_dist tibia	Scan 8 repro	08tib_prox tibia	Scan 8 repro	Scan 3 repro	CS_08	-0.154362	0.0889623	0.0340163	0.181381	0.0152844	0.0106633	-0.0636767	0.0663479	-2.18879	-22.0865	-350.445
08tib_dist tibia	Scan 8 repro	08tib_prox tibia	Scan 8 repro	Scan 4 repro	CS_08	-0.099415	0.0785629	0.00972953	0.127083	0.0227902	0.0123622	-0.0691921	0.0738902	-2.18879	-22.0865	-350.445
08tib_dist tibia	Scan 8 repro	08tib_prox tibia	Scan 8 repro	Scan 5 repro	CS_08	-0.0882866	0.0415275	-0.0178613	0.0991872	0.00713713	0.00265426	-0.0433178	0.043982	-2.18879	-22.0865	-350.445
08tib_dist tibia	Scan 8 repro	08tib_prox tibia	Scan 8 repro	Scan 6 repro	CS_08	-0.050565	0.023819	-0.0618147	0.083338	0.00280735	-0.00972205	-0.0556275	0.0565404	-2.18879	-22.0865	-350.445
08tib_dist tibia	Scan 8 repro	08tib_prox tibia	Scan 8 repro	Scan 7 repro	CS_08	-0.0390193	0.0453214	-0.00315954	0.0598876	0.00942219	-0.00773642	-0.0474162	0.0489584	-2.18879	-22.0865	-350.445
08tib_dist tibia	Scan 8 repro	08tib_prox tibia	Scan 8 repro	Scan 9 repro	CS_08	-0.152435	0.107181	-0.0194943	0.187361	0.00953433	-0.0110665	-0.0652347	0.0668501	-2.18879	-22.0865	-350.445
08tib_dist tibia	Scan 8 repro	08tib_prox tibia	Scan 8 repro	Scan 10 repro	CS_08	-0.133453	0.0400762	-0.120675	0.184331	0.00958387	-0.00445257	-0.0819832	0.0826615	-2.18879	-22.0865	-350.445
09tib_dist tibia	Scan 9 repro	09tib_prox tibia	Scan 9 repro	Scan 1 repro	CS_09	-0.023008	-0.07107	0.0716184	0.103487	-0.0112941	0.0241674	-0.0282226	0.0388347	-1.08166	-20.1716	-350.872
09tib_dist tibia	Scan 9 repro	09tib_prox tibia	Scan 9 repro	Scan 2 repro	CS_09	0.0111978	-0.056504	0.0376205	0.0687997	-0.00312692	0.0307515	-0.0307672	0.0436126	-1.08166	-20.1716	-350.872
09tib_dist tibia	Scan 9 repro	09tib_prox tibia	Scan 9 repro	Scan 3 repro	CS_09	-0.0323567	-0.0157408	0.0871486	0.0942847	0.00030806	0.02347	-0.0344786	0.0417098	-1.08166	-20.1716	-350.872
09tib_dist tibia	Scan 9 repro	09tib_prox tibia	Scan 9 repro	Scan 4 repro	CS_09	0.00989059	-0.0631555	0.0555254	0.084673	0.00108695	0.0279361	-0.0317466	0.0423019	-1.08166	-20.1716	-350.872
09tib_dist tibia	Scan 9 repro	09tib_prox tibia	Scan 9 repro	Scan 5 repro	CS_09	0.0235682	0.0182131	0.0262829	0.0397236	0.0156036	0.0146713	-0.00269353	0.0215864	-1.08166	-20.1716	-350.872
09tib_dist tibia	Scan 9 repro	09tib_prox tibia	Scan 9 repro	Scan 6 repro	CS_09	0.0713566	-0.0340427	-0.020118	0.0815807	0.00312709	0.00328835	-0.00980744	0.0108064	-1.08166	-20.1716	-350.872
09tib_dist tibia	Scan 9 repro	09tib_prox tibia	Scan 9 repro	Scan 7 repro	CS_09	0.0815507	0.0293636	0.0646464	0.108129	0.0133401	0.00446038	-0.0440035	0.046197	-1.08166	-20.1716	-350.872
09tib_dist tibia	Scan 9 repro	09tib_prox tibia	Scan 9 repro	Scan 8 repro	CS_09	0.0909696	-0.00275916	0.0763299	0.118783	0.00871762	0.0145496	-0.00198618	0.0170773	-1.08166	-20.1716	-350.872
09tib_dist tibia	Scan 9 repro	09tib_prox tibia	Scan 9 repro	Scan 10 repro	CS_09	-0.00960451	-0.0321553	-0.0866376	0.0929101	-0.00065627	0.0134941	-0.0289348	0.0319334	-1.08166	-20.1716	-350.872
10tib_dist tibia	Scan 10 repro	10tib_prox tibia	Scan 10 repro	Scan 1 repro	CS_10	-0.0515929	0.10339	0.175524	0.210143	0.0183945	0.0169677	-0.0624886	0.0673133	1.72702	-19.8589	-351.009
10tib_dist tibia	Scan 10 repro	10tib_prox tibia	Scan 10 repro	Scan 2 repro	CS_10	-0.00576219	0.0797303	0.131914	0.154244	0.0204972	0.0211968	-0.0589575	0.0659198	1.72702	-19.8589	-351.009
10tib_dist tibia	Scan 10 repro	10tib_prox tibia	Scan 10 repro	Scan 3 repro	CS_10	-0.0553121	0.113915	0.180392	0.220403	0.0215142	0.0154386	-0.0597543	0.0653589	1.72702	-19.8589	-351.009
10tib_dist tibia	Scan 10 repro	10tib_prox tibia	Scan 10 repro	Scan 4 repro	CS_10	-0.0135799	0.118987	0.15742	0.197797	0.0336306	0.0170777	-0.0882396	0.095963	1.72702	-19.8589	-351.009
10tib_dist tibia	Scan 10 repro	10tib_prox tibia	Scan 10 repro	Scan 5 repro	CS_10	0.011884	0.113468	0.138623	0.179534	0.0205015	0.00210948	-0.00535936	0.0212952	1.72702	-19.8589	-351.009
10tib_dist tibia	Scan 10 repro	10tib_prox tibia	Scan 10 repro	Scan 6 repro	CS_10	0.0743623	0.050067	0.0847155	0.123342	0.00880019	-0.00658197	-0.0229051	0.0254049	1.72702	-19.8589	-351.009
10tib_dist tibia	Scan 10 repro	10tib_prox tibia	Scan 10 repro	Scan 7 repro	CS_10	0.0453059	0.158474	0.174584	0.240097	0.026915	-0.00037115	-0.0329935	0.0425808	1.72702	-19.8589	-351.009
10tib_dist tibia	Scan 10 repro	10tib_prox tibia	Scan 10 repro	Scan 8 repro	CS_10	0.0547916	0.162871	0.190764	0.256749	0.0286867	0.00624142	-0.0190675	0.0350065	1.72702	-19.8589	-351.009
10tib_dist tibia	Scan 10 repro	10tib_prox tibia	Scan 10 repro	Scan 9 repro	CS_10	-0.0147034	0.114561	0.120419	0.166857	0.0155891	-0.0116684	-0.00889742	0.0214088	1.72702	-19.8589	-351.009
impl - whole tibia
ObjectName	SegmentedInImage	PositionedWithRespectToObject	VisualizedInImage	PoseAsInImage	CS	x	y	z	Trans. Magnitude	a	b	c	Rot. Magnitude	cx	cy	cz	mTRE	MTPM
01impl	Scan 1 repro	01tib	Scan 1 repro	Scan 2 repro	CS_01	-3.815e-05	-0.00011789	7.231e-05	0.000143465	0.00013818	-0.00011109	-4.661e-05	0.000183323	0	0	0	0.0543706	0
01impl	Scan 1 repro	01tib	Scan 1 repro	Scan 3 repro	CS_01	4.952e-05	1.78e-06	-4.274e-05	6.54378e-05	0.00022593	-0.00031922	0.00015406	0.000420334	0	0	0	0.0310355	0
01impl	Scan 1 repro	01tib	Scan 1 repro	Scan 4 repro	CS_01	-0.00017886	-9.492e-05	-1.07e-06	0.000202489	1.041e-05	-0.00020736	-0.00034944	0.000406466	0	0	0	0.0351668	0
01impl	Scan 1 repro	01tib	Scan 1 repro	Scan 5 repro	CS_01	6.728e-05	0.00016489	0.00010169	0.000205076	-1.418e-05	0.00034691	-2.779e-05	0.00034831	0	0	0	0.0774226	0
01impl	Scan 1 repro	01tib	Scan 1 repro	Scan 6 repro	CS_01	-0.00026551	-5.505e-05	1.575e-05	0.000271614	2.8e-07	0.00024685	-0.00031247	0.000398212	0	0	0	0.101225	0
01impl	Scan 1 repro	01tib	Scan 1 repro	Scan 7 repro	CS_01	0.00010052	-9.526e-05	8.11e-05	0.000160487	0.00044811	-0.00020886	0.00033255	0.000595831	0	0	0	0.0575082	0
01impl	Scan 1 repro	01tib	Scan 1 repro	Scan 8 repro	CS_01	3.381e-05	-0.00018482	-0.00023875	0.000303814	0.00064384	0.00026964	0.00154842	0.00169848	0	0	0	0.0563314	0.001
01impl	Scan 1 repro	01tib	Scan 1 repro	Scan 9 repro	CS_01	4.226e-05	-0.00013653	0.00020132	0.000246893	-5.051e-05	-0.00034998	0.00014274	0.000381329	0	0	0	0.070989	0
01impl	Scan 1 repro	01tib	Scan 1 repro	Scan 10 repro	CS_01	-0.00268148	0.00933258	0.116526	0.11693	-0.0556495	-0.0134159	0.0524859	0.0776635	0	0	0	0.116563	0.145
02impl	Scan 2 repro	02tib	Scan 2 repro	Scan 1 repro	CS_02	6.586e-05	-4.448e-05	0.00015802	0.000176879	-2.377e-05	7.159e-05	0.00033404	0.000342451	0	0	0	0.04365	0
02impl	Scan 2 repro	02tib	Scan 2 repro	Scan 3 repro	CS_02	-0.0164632	0.0253327	-0.00402947	0.0304798	-0.100012	-0.00813543	0.055216	0.114531	0	0	0	0.0352129	0.07
02impl	Scan 2 repro	02tib	Scan 2 repro	Scan 4 repro	CS_02	-0.0220314	0.0117334	-0.0144082	0.028821	-0.0157696	0.027587	-0.0136516	0.0345846	0	0	0	0.0322911	0.046
02impl	Scan 2 repro	02tib	Scan 2 repro	Scan 5 repro	CS_02	0.00594778	0.0091803	0.0223438	0.0248777	-0.0639945	-0.0225611	0.132156	0.148558	0	0	0	0.0466356	0.1
02impl	Scan 2 repro	02tib	Scan 2 repro	Scan 6 repro	CS_02	0.00709564	0.010271	0.0548691	0.0562713	-0.0570425	0.0436485	0.0995622	0.122767	0	0	0	0.0633579	0.107
02impl	Scan 2 repro	02tib	Scan 2 repro	Scan 7 repro	CS_02	0.00729006	0.00949025	0.00960136	0.0153426	-0.0682754	0.0295822	0.105809	0.129353	0	0	0	0.0362387	0.073
02impl	Scan 2 repro	02tib	Scan 2 repro	Scan 8 repro	CS_02	0.00848245	0.00815641	0.00550935	0.0129935	-0.0442146	0.00634402	0.110642	0.119319	0	0	0	0.0338437	0.076
02impl	Scan 2 repro	02tib	Scan 2 repro	Scan 9 repro	CS_02	-0.00246715	0.0176545	0.0283265	0.0334687	-0.0885695	0.0142752	0.0915385	0.12817	0	0	0	0.043937	0.08
02impl	Scan 2 repro	02tib	Scan 2 repro	Scan 10 repro	CS_02	-0.00104873	0.0258348	0.0706137	0.0751987	-0.10143	0.0426408	0.0596913	0.125177	0	0	0	0.0752047	0.124
03impl	Scan 3 repro	03tib	Scan 3 repro	Scan 1 repro	CS_03	0.00630298	-0.0168018	-0.0133084	0.0223414	0.0491933	0.0619637	-0.0185593	0.0812646	0	0	0	0.0255368	0.063
03impl	Scan 3 repro	03tib	Scan 3 repro	Scan 2 repro	CS_03	0.00396982	-0.0151652	0.0188561	0.0245213	0.0846651	0.0132099	-0.121693	0.148835	0	0	0	0.0460158	0.084
03impl	Scan 3 repro	03tib	Scan 3 repro	Scan 4 repro	CS_03	0.00606253	-0.0146184	0.0130585	0.0205177	0.087413	0.0374307	0.00579447	0.0952663	0	0	0	0.0264061	0.064
03impl	Scan 3 repro	03tib	Scan 3 repro	Scan 5 repro	CS_03	0.005538	-0.00543084	0.0470091	0.0476447	-0.00294701	-0.0147601	0.128921	0.129797	0	0	0	0.0615118	0.094
03impl	Scan 3 repro	03tib	Scan 3 repro	Scan 6 repro	CS_03	0.00716814	0.0018265	0.0712209	0.071604	0.0335559	0.0482104	0.108171	0.12309	0	0	0	0.0812174	0.116
03impl	Scan 3 repro	03tib	Scan 3 repro	Scan 7 repro	CS_03	0.0032952	-0.00597545	0.0209461	0.0220296	0.0257422	0.0350741	0.0897027	0.0996967	0	0	0	0.0364112	0.07
03impl	Scan 3 repro	03tib	Scan 3 repro	Scan 8 repro	CS_03	0.0130352	-0.00758195	0.0180737	0.0235385	0.0381664	0.0146016	0.0845686	0.0939241	0	0	0	0.0343804	0.063
03impl	Scan 3 repro	03tib	Scan 3 repro	Scan 9 repro	CS_03	-0.0027686	0.00048438	0.0465888	0.0466735	-0.00662734	0.0182327	0.101001	0.102847	0	0	0	0.0565992	0.083
03impl	Scan 3 repro	03tib	Scan 3 repro	Scan 10 repro	CS_03	0.00057871	0.0184307	0.0965223	0.0982679	-0.0434471	0.0797353	0.0810467	0.121713	0	0	0	0.101759	0.153
04impl	Scan 4 repro	04tib	Scan 4 repro	Scan 1 repro	CS_04	-0.0103103	0.00989034	-0.0178483	0.0228622	-0.0449655	0.00247956	-0.0489568	0.0665193	0	0	0	0.0285612	0.043
04impl	Scan 4 repro	04tib	Scan 4 repro	Scan 2 repro	CS_04	0.0244503	-0.0102005	0.0200872	0.033247	0.0117851	-0.0237031	-0.00573965	0.0270863	0	0	0	0.0362015	0.049
04impl	Scan 4 repro	04tib	Scan 4 repro	Scan 3 repro	CS_04	-0.00742014	0.0190069	0.0095	0.0225072	-0.0969631	-0.0329944	0.0364506	0.108716	0	0	0	0.0279749	0.064
04impl	Scan 4 repro	04tib	Scan 4 repro	Scan 5 repro	CS_04	-0.00553733	-9.686e-05	0.0453546	0.0456915	-0.0503298	-0.0612199	0.0966975	0.125025	0	0	0	0.0568487	0.106
04impl	Scan 4 repro	04tib	Scan 4 repro	Scan 6 repro	CS_04	0.0012423	0.00266587	0.0817753	0.0818281	-0.0467579	0.00379557	0.106727	0.116582	0	0	0	0.0874038	0.115
04impl	Scan 4 repro	04tib	Scan 4 repro	Scan 7 repro	CS_04	-0.00264393	0.00109325	0.0363685	0.0364808	-0.0519217	-0.0154594	0.080639	0.0971468	0	0	0	0.0448722	0.074
04impl	Scan 4 repro	04tib	Scan 4 repro	Scan 8 repro	CS_04	0.00148822	-0.00059978	0.0308238	0.0308656	-0.0291466	-0.0315081	0.0615377	0.0750279	0	0	0	0.0372475	0.066
04impl	Scan 4 repro	04tib	Scan 4 repro	Scan 9 repro	CS_04	-0.014383	0.0110578	0.0520341	0.0551062	-0.0856874	-0.0333436	0.0929485	0.130742	0	0	0	0.0622072	0.108
04impl	Scan 4 repro	04tib	Scan 4 repro	Scan 10 repro	CS_04	-0.0157059	0.0183877	0.100808	0.103668	-0.0921115	0.00272614	0.0479216	0.103867	0	0	0	0.102616	0.139
05impl	Scan 5 repro	05tib	Scan 5 repro	Scan 1 repro	CS_05	-0.00148985	0.0204348	-0.0169156	0.0265695	-0.0192603	0.0943461	-0.101788	0.140117	0	0	0	0.0492514	0.09
05impl	Scan 5 repro	05tib	Scan 5 repro	Scan 2 repro	CS_05	-0.00436644	0.0102307	0.0203767	0.0232151	0.0174944	0.0430249	-0.103235	0.113202	0	0	0	0.0402769	0.086
05impl	Scan 5 repro	05tib	Scan 5 repro	Scan 3 repro	CS_05	-0.00666765	0.0131917	-0.00532252	0.0157101	-0.021493	0.0137678	-0.0948273	0.0982025	0	0	0	0.0301327	0.069
05impl	Scan 5 repro	05tib	Scan 5 repro	Scan 4 repro	CS_05	-0.00045547	0.0160609	0.0122633	0.0202125	-0.00224802	0.0675835	-0.0792347	0.104167	0	0	0	0.0346502	0.082
05impl	Scan 5 repro	05tib	Scan 5 repro	Scan 6 repro	CS_05	0.0158863	0.0121257	0.0276635	0.0341274	0.00617153	0.0847343	-0.0287389	0.0896879	0	0	0	0.0366013	0.083
05impl	Scan 5 repro	05tib	Scan 5 repro	Scan 7 repro	CS_05	0.00591041	-0.00567882	-0.0269846	0.028202	0.0262398	0.0552484	-0.0380916	0.0720547	0	0	0	0.0319718	0.069
05impl	Scan 5 repro	05tib	Scan 5 repro	Scan 8 repro	CS_05	-0.00428956	0.00066453	-0.0211337	0.0215748	0.0362745	0.0377523	-0.0343441	0.0626147	0	0	0	0.0270418	0.055
05impl	Scan 5 repro	05tib	Scan 5 repro	Scan 9 repro	CS_05	0.00296036	0.00555761	-0.00967528	0.0115439	-0.0364839	0.0503996	-0.0338606	0.070836	0	0	0	0.0220223	0.046
05impl	Scan 5 repro	05tib	Scan 5 repro	Scan 10 repro	CS_05	0.00303931	0.0356498	0.055704	0.0662048	-0.0865802	0.107236	-0.0322965	0.141559	0	0	0	0.0640402	0.141
06impl	Scan 6 repro	06tib	Scan 6 repro	Scan 1 repro	CS_06	-0.0127872	0.0105732	-0.0540054	0.0564968	-0.0273989	-0.0160226	-0.0830491	0.0889076	0	0	0	0.0619926	0.086
06impl	Scan 6 repro	06tib	Scan 6 repro	Scan 2 repro	CS_06	-0.0113951	-0.00234128	-0.0185805	0.0219218	0.0310415	-0.0564199	-0.0809919	0.103472	0	0	0	0.0339626	0.075
06impl	Scan 6 repro	06tib	Scan 6 repro	Scan 3 repro	CS_06	-0.0149032	0.0130211	-0.0206721	0.028618	-0.0619507	-0.0657614	-0.0528131	0.10465	0	0	0	0.0357867	0.076
06impl	Scan 6 repro	06tib	Scan 6 repro	Scan 4 repro	CS_06	-0.00844447	0.00267155	-0.0357114	0.0367933	0.0234242	-0.0208233	-0.0945046	0.0995662	0	0	0	0.045993	0.081
06impl	Scan 6 repro	06tib	Scan 6 repro	Scan 5 repro	CS_06	-0.00923593	0.00658498	-0.0164408	0.0199741	-0.0516942	-0.0639367	0.0536097	0.0981539	0	0	0	0.0312516	0.067
06impl	Scan 6 repro	06tib	Scan 6 repro	Scan 7 repro	CS_06	-0.0115147	0.0088966	-0.0388202	0.0414578	-0.0378341	-0.02369	0.0368049	0.0578552	0	0	0	0.0436523	0.066
06impl	Scan 6 repro	06tib	Scan 6 repro	Scan 8 repro	CS_06	0.00688911	-0.00278023	-0.0368531	0.0375944	-0.00293429	-0.0352366	-0.00259892	0.0354539	0	0	0	0.0391543	0.058
06impl	Scan 6 repro	06tib	Scan 6 repro	Scan 9 repro	CS_06	-0.0162552	0.0127392	-0.0116225	0.0236981	-0.0783063	-0.033706	0.0401926	0.0942519	0	0	0	0.02955	0.062
06impl	Scan 6 repro	06tib	Scan 6 repro	Scan 10 repro	CS_06	-0.00430865	0.00574201	0.0275128	0.0284339	-0.0525888	0.0238561	-0.022547	0.0619925	0	0	0	0.0289683	0.057
07impl	Scan 7 repro	07tib	Scan 7 repro	Scan 1 repro	CS_07	-0.00184092	0.00629894	-0.00407834	0.00772648	-0.00488833	0.0202996	-0.0576908	0.061353	0	0	0	0.0192309	0.042
07impl	Scan 7 repro	07tib	Scan 7 repro	Scan 2 repro	CS_07	-0.00514034	-0.00728407	0.0396739	0.0406632	0.0437479	-0.0319721	-0.0505485	0.0741029	0	0	0	0.0451374	0.071
07impl	Scan 7 repro	07tib	Scan 7 repro	Scan 3 repro	CS_07	-0.00484315	0.00499555	0.0232711	0.024289	-0.0313232	-0.0536487	-0.0390284	0.0733658	0	0	0	0.0302279	0.064
07impl	Scan 7 repro	07tib	Scan 7 repro	Scan 4 repro	CS_07	0.00402985	0.00086721	0.0229793	0.0233461	0.0278441	0.00934131	-0.0517965	0.0595435	0	0	0	0.0292911	0.046
07impl	Scan 7 repro	07tib	Scan 7 repro	Scan 5 repro	CS_07	-0.0049016	0.0065912	0.0363277	0.0372447	-0.025106	-0.0484374	0.0393462	0.0672653	0	0	0	0.0397086	0.075
07impl	Scan 7 repro	07tib	Scan 7 repro	Scan 6 repro	CS_07	0.0147988	0.00044052	0.0535957	0.0556031	0.00705185	0.0290847	-0.0238545	0.0382712	0	0	0	0.0553041	0.073
07impl	Scan 7 repro	07tib	Scan 7 repro	Scan 8 repro	CS_07	-0.00570221	-0.00325536	0.0116617	0.0133831	0.0354417	-0.0295118	-0.020074	0.0502994	0	0	0	0.0177751	0.035
07impl	Scan 7 repro	07tib	Scan 7 repro	Scan 9 repro	CS_07	0.0034601	0.0031461	0.0271479	0.0275477	-0.0438121	-0.00716582	0.00227132	0.0444523	0	0	0	0.0279375	0.046
07impl	Scan 7 repro	07tib	Scan 7 repro	Scan 10 repro	CS_07	0.0122021	0.00749759	0.0764631	0.0777928	-0.0494747	0.0597085	-0.0269213	0.0820829	0	0	0	0.0769468	0.122
08impl	Scan 8 repro	08tib	Scan 8 repro	Scan 1 repro	CS_08	-0.00877744	0.0154112	-0.00566325	0.0186178	-0.0524124	0.0204515	-0.0348066	0.0661576	0	0	0	0.0230323	0.04
08impl	Scan 8 repro	08tib	Scan 8 repro	Scan 2 repro	CS_08	-0.0142378	0.00391742	0.0383221	0.0410688	0.00011241	-0.033334	-0.0518305	0.0616244	0	0	0	0.0436229	0.067
08impl	Scan 8 repro	08tib	Scan 8 repro	Scan 3 repro	CS_08	-0.0112786	0.0125317	0.0150066	0.0225709	-0.0640597	-0.0356253	-0.0299868	0.0791961	0	0	0	0.0240274	0.055
08impl	Scan 8 repro	08tib	Scan 8 repro	Scan 4 repro	CS_08	-0.0103871	0.0103628	0.0248727	0.0288778	-0.0124353	-0.0047918	-0.0306724	0.0334424	0	0	0	0.0288695	0.041
08impl	Scan 8 repro	08tib	Scan 8 repro	Scan 5 repro	CS_08	0.00702694	0.0028041	0.0257553	0.0268435	-0.0482058	-0.0236654	0.0262283	0.0597643	0	0	0	0.02882	0.056
08impl	Scan 8 repro	08tib	Scan 8 repro	Scan 6 repro	CS_08	-0.00576674	0.0181538	0.0556209	0.058792	-0.0382303	0.0305363	0.02635	0.0555728	0	0	0	0.05804	0.081
08impl	Scan 8 repro	08tib	Scan 8 repro	Scan 7 repro	CS_08	0.00174629	0.00829585	-0.00311248	0.00903096	-0.0431901	0.024673	-0.00540916	0.050034	0	0	0	0.0132433	0.032
08impl	Scan 8 repro	08tib	Scan 8 repro	Scan 9 repro	CS_08	-0.010233	0.0271198	0.0170294	0.0336184	-0.0900404	0.0032475	0.0216926	0.0926736	0	0	0	0.0321204	0.057
08impl	Scan 8 repro	08tib	Scan 8 repro	Scan 10 repro	CS_08	-0.00888563	0.0419187	0.0784582	0.089397	-0.124393	0.0423992	0.0122101	0.131987	0	0	0	0.0838184	0.141
09impl	Scan 9 repro	09tib	Scan 9 repro	Scan 1 repro	CS_09	0.0062308	0.00751654	-0.0208307	0.0230052	0.0345779	0.0433323	-0.0713117	0.0903254	0	0	0	0.0352244	0.062
09impl	Scan 9 repro	09tib	Scan 9 repro	Scan 2 repro	CS_09	0.00872071	0.0053391	0.0221839	0.0244271	0.0457785	-0.00844108	-0.0531049	0.070619	0	0	0	0.0335877	0.056
09impl	Scan 9 repro	09tib	Scan 9 repro	Scan 3 repro	CS_09	-0.00078024	0.00950777	0.00863255	0.0128657	-0.0111058	-0.0262086	-0.0725022	0.0778896	0	0	0	0.0264876	0.051
09impl	Scan 9 repro	09tib	Scan 9 repro	Scan 4 repro	CS_09	0.0151848	0.00939739	0.00683655	0.0191214	0.0352957	0.0302567	-0.0433298	0.063551	0	0	0	0.025586	0.05
09impl	Scan 9 repro	09tib	Scan 9 repro	Scan 5 repro	CS_09	-0.00149116	0.00522862	0.0121105	0.013275	0.0104081	-0.0377536	0.046266	0.0606152	0	0	0	0.021842	0.049
09impl	Scan 9 repro	09tib	Scan 9 repro	Scan 6 repro	CS_09	0.0216671	0.00242283	0.0276234	0.0351907	0.0458565	0.0527349	-0.036197	0.078702	0	0	0	0.0378824	0.073
09impl	Scan 9 repro	09tib	Scan 9 repro	Scan 7 repro	CS_09	-0.00339479	0.00696388	-0.0228997	0.0241747	0.0234873	0.0115379	0.00740827	0.0271967	0	0	0	0.0254667	0.038
09impl	Scan 9 repro	09tib	Scan 9 repro	Scan 8 repro	CS_09	0.0190164	-0.0169363	-0.0102691	0.0274575	0.0763559	0.0014503	-0.0138118	0.0776086	0	0	0	0.0290199	0.048
09impl	Scan 9 repro	09tib	Scan 9 repro	Scan 10 repro	CS_09	0.0152899	0.00883698	0.0562797	0.0589854	-0.0114366	0.0861308	-0.029006	0.0916006	0	0	0	0.0586556	0.11
10impl	Scan 10 repro	10tib	Scan 10 repro	Scan 1 repro	CS_10	-0.00605257	-0.00251675	-0.0780874	0.0783621	0.050047	-0.0280468	-0.0339117	0.0666433	0	0	0	0.0777247	0.109
10impl	Scan 10 repro	10tib	Scan 10 repro	Scan 2 repro	CS_10	-0.00758363	-0.0114353	-0.0387819	0.0411377	0.0814234	-0.0697099	-0.0336585	0.112348	0	0	0	0.0435596	0.097
10impl	Scan 10 repro	10tib	Scan 10 repro	Scan 3 repro	CS_10	-0.00846682	0.00272138	-0.0493119	0.0501075	-0.0118381	-0.0881144	-0.0251352	0.0923908	0	0	0	0.0528552	0.102
10impl	Scan 10 repro	10tib	Scan 10 repro	Scan 4 repro	CS_10	-0.0148392	-0.00572367	-0.0565654	0.0587588	0.0737596	-0.0448692	-0.0917305	0.125969	0	0	0	0.0635023	0.115
10impl	Scan 10 repro	10tib	Scan 10 repro	Scan 5 repro	CS_10	0.00290112	-0.00839669	-0.0524723	0.053219	0.0229073	-0.0818698	0.080958	0.117395	0	0	0	0.0606844	0.117
10impl	Scan 10 repro	10tib	Scan 10 repro	Scan 6 repro	CS_10	0.00158737	0.00504066	-0.0240777	0.0246508	0.0501188	-0.0274577	-0.00662856	0.0575305	0	0	0	0.0272429	0.055
10impl	Scan 10 repro	10tib	Scan 10 repro	Scan 7 repro	CS_10	-0.00859696	0.00744318	-0.0736873	0.0745596	0.0184596	-0.0627894	0.0432698	0.0784573	0	0	0	0.0760315	0.113
10impl	Scan 10 repro	10tib	Scan 10 repro	Scan 8 repro	CS_10	0.0166002	-0.0202434	-0.0726485	0.0772215	0.0627654	-0.0397081	0.0480312	0.088449	0	0	0	0.0761573	0.121
10impl	Scan 10 repro	10tib	Scan 10 repro	Scan 9 repro	CS_10	-0.00565281	0.00640631	-0.0462215	0.0470045	-0.01026	-0.0693829	0.0660846	0.0963661	0	0	0	0.0538239	0.093
impl - prox tibia
ObjectName	SegmentedInImage	PositionedWithRespectToObject	VisualizedInImage	PoseAsInImage	CS	x	y	z	Trans. Magnitude	a	b	c	Rot. Magnitude	cx	cy	cz	mTRE	MTPM
01impl	Scan 1 repro	01tib_prox tibia	Scan 1 repro	Scan 2 repro	CS_01	-0.00215273	-0.0326104	0.0518786	0.0613144	0.0633743	-0.0571829	-0.0141894	0.0865304	0	0	0	0.0620539	0.1
01impl	Scan 1 repro	01tib_prox tibia	Scan 1 repro	Scan 3 repro	CS_01	-0.00274197	-0.00112033	0.0366741	0.0367935	-0.0486648	-0.0487115	0.031574	0.0757495	0	0	0	0.0401424	0.077
01impl	Scan 1 repro	01tib_prox tibia	Scan 1 repro	Scan 4 repro	CS_01	0.00053175	-0.0247512	0.0381712	0.0454966	0.051316	-0.0185841	0.0382885	0.0666687	0	0	0	0.0467878	0.067
01impl	Scan 1 repro	01tib_prox tibia	Scan 1 repro	Scan 5 repro	CS_01	-0.0235359	-0.0700075	0.161982	0.178026	0.044429	-0.106475	0.0779256	0.139224	0	0	0	0.180678	0.229
01impl	Scan 1 repro	01tib_prox tibia	Scan 1 repro	Scan 6 repro	CS_01	-0.0113995	-0.0603089	0.16058	0.17191	0.054899	-0.0261536	0.0603766	0.0856927	0	0	0	0.172559	0.198
01impl	Scan 1 repro	01tib_prox tibia	Scan 1 repro	Scan 7 repro	CS_01	-0.0221415	-0.0841608	0.182624	0.202299	0.0696005	-0.0524422	0.0344755	0.0937175	0	0	0	0.201354	0.237
01impl	Scan 1 repro	01tib_prox tibia	Scan 1 repro	Scan 8 repro	CS_01	-0.0278591	-0.0906133	0.198323	0.219816	0.099068	-0.0804969	0.0180014	0.128912	0	0	0	0.218752	0.272
01impl	Scan 1 repro	01tib_prox tibia	Scan 1 repro	Scan 9 repro	CS_01	-0.0106288	-0.0560108	0.131833	0.143631	0.00146745	-0.0499751	0.0479739	0.0692904	0	0	0	0.144912	0.164
01impl	Scan 1 repro	02tib_prox tibia	Scan 1 repro	Scan 10 repro	CS_01	-0.0145263	-0.0446488	0.142147	0.149701	-0.00748334	-0.0177509	0.0113316	0.0223495	0	0	0	0.149996	0.159
02impl	Scan 2 repro	02tib_prox tibia	Scan 2 repro	Scan 1 repro	CS_02	0.00013127	0.0195503	-0.0071643	0.020822	-0.0574837	0.0540101	0.0192589	0.0811935	0	0	0	0.0263553	0.053
02impl	Scan 2 repro	02tib_prox tibia	Scan 2 repro	Scan 3 repro	CS_02	-0.0140794	0.00940846	0.0289814	0.0335659	-0.0871843	-4.415e-05	0.0399959	0.0959207	0	0	0	0.0384281	0.067
02impl	Scan 2 repro	02tib_prox tibia	Scan 2 repro	Scan 4 repro	CS_02	-0.0127125	0.00522208	0.00067029	0.0137597	-0.0125781	0.0346145	-0.020826	0.0423095	0	0	0	0.0202814	0.039
02impl	Scan 2 repro	02tib_prox tibia	Scan 2 repro	Scan 5 repro	CS_02	-0.0110782	-0.0508386	0.132422	0.142277	-0.00460288	-0.0282535	0.0840614	0.0888019	0	0	0	0.144969	0.154
02impl	Scan 2 repro	02tib_prox tibia	Scan 2 repro	Scan 6 repro	CS_02	-0.0116415	-0.0442843	0.143063	0.150212	-0.0048768	0.031129	0.0564326	0.0646331	0	0	0	0.151347	0.18
02impl	Scan 2 repro	02tib_prox tibia	Scan 2 repro	Scan 7 repro	CS_02	-0.00992777	-0.0707581	0.165973	0.180699	0.0116505	0.0231061	0.0457967	0.052602	0	0	0	0.180627	0.205
02impl	Scan 2 repro	02tib_prox tibia	Scan 2 repro	Scan 8 repro	CS_02	-0.0189617	-0.0688074	0.167665	0.182224	0.0295481	-0.00968831	0.0502761	0.0591154	0	0	0	0.182017	0.199
02impl	Scan 2 repro	02tib_prox tibia	Scan 2 repro	Scan 9 repro	CS_02	-0.00958513	-0.044299	0.126041	0.133942	-0.0262873	0.0188727	0.0459129	0.0561711	0	0	0	0.135307	0.159
02impl	Scan 2 repro	02tib_prox tibia	Scan 2 repro	Scan 10 repro	CS_02	-0.0119428	-0.0243532	0.109461	0.112771	-0.0551235	0.0399215	0.026858	0.0731688	0	0	0	0.114195	0.151
03impl	Scan 3 repro	03tib_prox tibia	Scan 3 repro	Scan 1 repro	CS_03	0.00652314	-0.0143628	0.00109849	0.0158129	0.0493766	0.0609645	-0.0206019	0.081112	0	0	0	0.0228372	0.049
03impl	Scan 3 repro	03tib_prox tibia	Scan 3 repro	Scan 2 repro	CS_03	0.0147668	-0.0224131	0.020741	0.0339204	0.0873905	0.0124562	-0.0258742	0.0919876	0	0	0	0.0355607	0.068
03impl	Scan 3 repro	03tib_prox tibia	Scan 3 repro	Scan 4 repro	CS_03	-0.00081729	-0.0214793	0.020247	0.0295291	0.091759	0.0288411	0.00163552	0.0961988	0	0	0	0.0328058	0.068
03impl	Scan 3 repro	03tib_prox tibia	Scan 3 repro	Scan 5 repro	CS_03	-0.0115256	-0.0561672	0.118513	0.131654	0.0449949	-0.0252971	0.0986386	0.111329	0	0	0	0.134587	0.162
03impl	Scan 3 repro	03tib_prox tibia	Scan 3 repro	Scan 6 repro	CS_03	-0.0118271	-0.0493272	0.133536	0.142846	0.079633	0.0319581	0.0745036	0.113638	0	0	0	0.144691	0.191
03impl	Scan 3 repro	03tib_prox tibia	Scan 3 repro	Scan 7 repro	CS_03	-0.0203825	-0.0830377	0.153856	0.176018	0.0981988	0.0209241	0.032063	0.105399	0	0	0	0.174932	0.221
03impl	Scan 3 repro	03tib_prox tibia	Scan 3 repro	Scan 8 repro	CS_03	-0.0163654	-0.0843344	0.165514	0.186481	0.109645	-0.0048262	0.0268427	0.112986	0	0	0	0.185109	0.231
03impl	Scan 3 repro	03tib_prox tibia	Scan 3 repro	Scan 9 repro	CS_03	-0.0138525	-0.0517975	0.110869	0.123153	0.0432593	0.0132659	0.0757146	0.0882046	0	0	0	0.124418	0.157
03impl	Scan 3 repro	03tib_prox tibia	Scan 3 repro	Scan 10 repro	CS_03	-0.0120228	-0.023251	0.102698	0.105981	-0.00726128	0.0710579	0.0565372	0.0910956	0	0	0	0.10909	0.156
04impl	Scan 4 repro	04tib_prox tibia	Scan 4 repro	Scan 1 repro	CS_04	-0.00546092	0.0141569	-0.00724682	0.0168153	-0.0501663	0.0115282	-0.031812	0.0605108	0	0	0	0.020194	0.035
04impl	Scan 4 repro	04tib_prox tibia	Scan 4 repro	Scan 2 repro	CS_04	0.0119539	-0.0119051	0.0227079	0.0282892	0.0149124	-0.0303322	-0.00804036	0.0347429	0	0	0	0.0312192	0.047
04impl	Scan 4 repro	04tib_prox tibia	Scan 4 repro	Scan 3 repro	CS_04	-0.0068399	0.00576361	0.0328304	0.034027	-0.0846388	-0.0256284	0.0274914	0.0926084	0	0	0	0.0368426	0.073
04impl	Scan 4 repro	04tib_prox tibia	Scan 4 repro	Scan 5 repro	CS_04	-0.026536	-0.0821328	0.179579	0.199245	0.0306744	-0.0662158	0.03371	0.0803854	0	0	0	0.199007	0.23
04impl	Scan 4 repro	04tib_prox tibia	Scan 4 repro	Scan 6 repro	CS_04	-0.0233605	-0.0694676	0.185298	0.199266	0.0221319	-0.0115553	0.0523143	0.0579666	0	0	0	0.199716	0.213
04impl	Scan 4 repro	04tib_prox tibia	Scan 4 repro	Scan 7 repro	CS_04	-0.0286502	-0.0942457	0.207362	0.229569	0.041067	-0.0275312	0.0157242	0.0518817	0	0	0	0.22861	0.25
04impl	Scan 4 repro	04tib_prox tibia	Scan 4 repro	Scan 8 repro	CS_04	-0.0337271	-0.0985593	0.218201	0.241792	0.0646765	-0.0501724	-0.0126772	0.0828313	0	0	0	0.240375	0.278
04impl	Scan 4 repro	04tib_prox tibia	Scan 4 repro	Scan 9 repro	CS_04	-0.0230753	-0.0599468	0.150073	0.163242	-0.0156842	-0.026138	0.031743	0.0440092	0	0	0	0.163974	0.174
04impl	Scan 4 repro	04tib_prox tibia	Scan 4 repro	Scan 10 repro	CS_04	-0.0334877	-0.0487142	0.157861	0.168566	-0.0297439	-0.00219708	-0.00802584	0.0308859	0	0	0	0.168722	0.181
05impl	Scan 5 repro	05tib_prox tibia	Scan 5 repro	Scan 1 repro	CS_05	0.00601741	0.00820334	0.0307249	0.0323654	-0.0114889	0.104046	-0.122811	0.16137	0	0	0	0.0539306	0.122
05impl	Scan 5 repro	05tib_prox tibia	Scan 5 repro	Scan 2 repro	CS_05	-0.00060947	0.00411511	0.0380767	0.0383033	0.0184195	0.0462853	-0.119281	0.129266	0	0	0	0.053902	0.1
05impl	Scan 5 repro	05tib_prox tibia	Scan 5 repro	Scan 3 repro	CS_05	0.00162127	0.00014366	0.0422794	0.0423107	-0.0134563	0.026003	-0.122466	0.125918	0	0	0	0.0564713	0.092
05impl	Scan 5 repro	05tib_prox tibia	Scan 5 repro	Scan 4 repro	CS_05	0.00334835	0.00016416	0.0553477	0.0554491	0.00727941	0.0717707	-0.10255	0.125382	0	0	0	0.0654532	0.115
05impl	Scan 5 repro	05tib_prox tibia	Scan 5 repro	Scan 6 repro	CS_05	0.00798282	0.00753729	0.0161628	0.019539	0.00700037	0.0748356	-0.0485805	0.0894955	0	0	0	0.029167	0.07
05impl	Scan 5 repro	05tib_prox tibia	Scan 5 repro	Scan 7 repro	CS_05	-0.00101277	-0.0219236	0.00950699	0.0239176	0.0379846	0.0511002	-0.0438378	0.0773034	0	0	0	0.0304265	0.054
05impl	Scan 5 repro	05tib_prox tibia	Scan 5 repro	Scan 8 repro	CS_05	-0.0120994	-0.0165144	0.0214544	0.0296549	0.0487269	0.0288969	-0.0447838	0.0722145	0	0	0	0.0353814	0.051
05impl	Scan 5 repro	05tib_prox tibia	Scan 5 repro	Scan 9 repro	CS_05	0.0135724	-0.00255308	-0.00520423	0.0147584	-0.0278913	0.0608946	-0.0381727	0.0770924	0	0	0	0.0236064	0.052
05impl	Scan 5 repro	05tib_prox tibia	Scan 5 repro	Scan 10 repro	CS_05	0.00926965	0.035349	0.00613619	0.0370558	-0.0912908	0.113117	-0.0271728	0.147878	0	0	0	0.045285	0.098
06impl	Scan 6 repro	06tib_prox tibia	Scan 6 repro	Scan 1 repro	CS_06	0.00098701	0.00061905	0.0144571	0.014504	-0.0210836	0.00474059	-0.102176	0.104436	0	0	0	0.0340044	0.064
06impl	Scan 6 repro	06tib_prox tibia	Scan 6 repro	Scan 2 repro	CS_06	-0.00567163	-0.0112408	0.0263345	0.0291895	0.035973	-0.0466466	-0.094622	0.11146	0	0	0	0.0600573	0.084
06impl	Scan 6 repro	06tib_prox tibia	Scan 6 repro	Scan 3 repro	CS_06	-0.00585275	-0.00229461	0.0537664	0.0541327	-0.0507643	-0.0481765	-0.0775002	0.104424	0	0	0	0.0422217	0.106
06impl	Scan 6 repro	06tib_prox tibia	Scan 6 repro	Scan 4 repro	CS_06	0.00108438	-0.0078994	0.0205683	0.0220598	0.0282182	-0.00698678	-0.118378	0.121895	0	0	0	0.043064	0.08
06impl	Scan 6 repro	06tib_prox tibia	Scan 6 repro	Scan 5 repro	CS_06	-0.00499707	-0.00995144	0.0241659	0.0266081	-0.0346969	-0.0536008	0.0558652	0.0848401	0	0	0	0.0363997	0.065
06impl	Scan 6 repro	06tib_prox tibia	Scan 6 repro	Scan 7 repro	CS_06	-0.000188	7.869e-05	-2.451e-05	0.000205273	-0.0001145	-0.00040706	0.00044768	0.000615813	0	0	0	0.0350391	0
06impl	Scan 6 repro	06tib_prox tibia	Scan 6 repro	Scan 8 repro	CS_06	0.00256254	-0.0291132	0.0383729	0.0482351	0.021733	-0.0345341	-0.0154612	0.0436346	0	0	0	0.0485428	0.071
06impl	Scan 6 repro	06tib_prox tibia	Scan 6 repro	Scan 9 repro	CS_06	-0.00405098	-0.00533891	0.0214163	0.0224404	-0.059437	-0.0147643	0.0255975	0.0663775	0	0	0	0.0280067	0.056
06impl	Scan 6 repro	06tib_prox tibia	Scan 6 repro	Scan 10 repro	CS_06	0.00661158	-0.00112437	0.0038755	0.00774575	-0.0490793	0.0385283	-0.0173139	0.0647532	0	0	0	0.0180104	0.046
07impl	Scan 7 repro	07tib_prox tibia	Scan 7 repro	Scan 1 repro	CS_07	0.0118341	-0.00198326	0.0295211	0.0318665	-0.00347039	0.0362074	-0.0507031	0.0624005	0	0	0	0.0351159	0.058
07impl	Scan 7 repro	07tib_prox tibia	Scan 7 repro	Scan 2 repro	CS_07	0.00383296	-0.0157613	0.0503497	0.0528981	0.0461206	-0.0232425	-0.0462459	0.0693254	0	0	0	0.0555512	0.081
07impl	Scan 7 repro	07tib_prox tibia	Scan 7 repro	Scan 3 repro	CS_07	0.0102142	-0.0129681	0.066817	0.0688259	-0.0197739	-0.0349905	-0.0452697	0.0605367	0	0	0	0.0721933	0.1
07impl	Scan 7 repro	07tib_prox tibia	Scan 7 repro	Scan 4 repro	CS_07	0.0175434	-0.0105232	0.0487499	0.0528683	0.030364	0.0221243	-0.0414974	0.0559776	0	0	0	0.0536095	0.074
07impl	Scan 7 repro	07tib_prox tibia	Scan 7 repro	Scan 5 repro	CS_07	0.00438993	-0.00725222	0.040941	0.0418095	-0.011712	-0.0382732	0.0151448	0.0427946	0	0	0	0.0437144	0.066
07impl	Scan 7 repro	07tib_prox tibia	Scan 7 repro	Scan 6 repro	CS_07	0.0185232	0.00079735	0.0261396	0.0320472	0.00508594	0.0309136	-0.023526	0.0391789	0	0	0	0.03136	0.05
07impl	Scan 7 repro	07tib_prox tibia	Scan 7 repro	Scan 8 repro	CS_07	-0.00793094	-0.0116564	0.0311285	0.0341724	0.040117	-0.0324325	-0.0229425	0.0564588	0	0	0	0.0350918	0.059
07impl	Scan 7 repro	07tib_prox tibia	Scan 7 repro	Scan 9 repro	CS_07	0.0192768	-0.00611749	0.0205711	0.0288477	-0.0343153	0.0122905	-0.00116884	0.0364687	0	0	0	0.0296442	0.043
07impl	Scan 7 repro	07tib_prox tibia	Scan 7 repro	Scan 10 repro	CS_07	0.0289185	0.00142583	0.0219498	0.0363333	-0.0469499	0.0778506	-0.0285218	0.0952812	0	0	0	0.0381564	0.078
08impl	Scan 8 repro	08tib_prox tibia	Scan 8 repro	Scan 1 repro	CS_08	0.011355	0.00068854	0.0285409	0.0307245	-0.0406256	0.0437619	-0.0430561	0.0736163	0	0	0	0.0341385	0.065
08impl	Scan 8 repro	08tib_prox tibia	Scan 8 repro	Scan 2 repro	CS_08	0.0002594	-0.0104437	0.0473995	0.0485371	0.0110967	-0.0174111	-0.0622257	0.0655615	0	0	0	0.0527018	0.074
08impl	Scan 8 repro	08tib_prox tibia	Scan 8 repro	Scan 3 repro	CS_08	0.0108202	-0.00853979	0.0498141	0.0516861	-0.0466382	-0.00819839	-0.0529314	0.0710216	0	0	0	0.0559946	0.078
08impl	Scan 8 repro	08tib_prox tibia	Scan 8 repro	Scan 4 repro	CS_08	0.00606346	-0.00967482	0.0548204	0.0559968	0.00282618	0.0125623	-0.0441712	0.0460097	0	0	0	0.0579922	0.065
08impl	Scan 8 repro	08tib_prox tibia	Scan 8 repro	Scan 5 repro	CS_08	0.0161531	-0.00343374	0.0223106	0.0277574	-0.0402077	-0.00839139	0.00602497	0.0415136	0	0	0	0.029443	0.046
08impl	Scan 8 repro	08tib_prox tibia	Scan 8 repro	Scan 6 repro	CS_08	0.00065342	0.0118258	0.0326584	0.0347398	-0.0332479	0.0381258	0.00137997	0.0506054	0	0	0	0.0335733	0.061
08impl	Scan 8 repro	08tib_prox tibia	Scan 8 repro	Scan 7 repro	CS_08	0.00464599	-0.00112732	0.00324148	0.00577609	-0.0345519	0.030676	-0.0181231	0.0496316	0	0	0	0.0140887	0.034
08impl	Scan 8 repro	08tib_prox tibia	Scan 8 repro	Scan 9 repro	CS_08	0.00965817	0.00429842	0.0197565	0.022407	-0.0687691	0.0295386	-0.0146924	0.0762731	0	0	0	0.0253416	0.055
08impl	Scan 8 repro	08tib_prox tibia	Scan 8 repro	Scan 10 repro	CS_08	0.0098272	0.0307368	0.0232916	0.0397973	-0.116465	0.0653992	-0.0128027	0.134183	0	0	0	0.0391172	0.094
09impl	Scan 9 repro	09tib_prox tibia	Scan 9 repro	Scan 1 repro	CS_09	0.00997482	0.011313	0.0259862	0.030046	0.0225924	0.0470517	-0.0724997	0.0893336	0	0	0	0.0383875	0.078
09impl	Scan 9 repro	09tib_prox tibia	Scan 9 repro	Scan 2 repro	CS_09	0.00648995	0.00629772	0.0536847	0.054441	0.0361987	-0.0121279	-0.0575813	0.0690872	0	0	0	0.0603213	0.076
09impl	Scan 9 repro	09tib_prox tibia	Scan 9 repro	Scan 3 repro	CS_09	0.00134797	0.00233242	0.0676456	0.0676992	-0.012778	-0.021728	-0.0847202	0.0883906	0	0	0	0.0733008	0.096
09impl	Scan 9 repro	09tib_prox tibia	Scan 9 repro	Scan 4 repro	CS_09	0.0144752	0.00926005	0.0463914	0.0494716	0.0243892	0.0271141	-0.0471223	0.0595862	0	0	0	0.0519659	0.077
09impl	Scan 9 repro	09tib_prox tibia	Scan 9 repro	Scan 5 repro	CS_09	-0.0111465	-0.00431364	0.0319041	0.0340694	0.0147357	-0.043887	0.0344814	0.057725	0	0	0	0.036526	0.062
09impl	Scan 9 repro	09tib_prox tibia	Scan 9 repro	Scan 6 repro	CS_09	0.0117356	0.0047259	0.0221845	0.0255384	0.0395655	0.0388657	-0.035052	0.0656096	0	0	0	0.0296602	0.059
09impl	Scan 9 repro	09tib_prox tibia	Scan 9 repro	Scan 7 repro	CS_09	-0.0214747	-0.00620764	0.0224502	0.0316814	0.0297012	-0.00665707	-0.0133769	0.0332478	0	0	0	0.0322955	0.04
09impl	Scan 9 repro	09tib_prox tibia	Scan 9 repro	Scan 8 repro	CS_09	0.00016387	-0.0239352	0.0382567	0.0451275	0.076541	-0.0172254	-0.0134132	0.0795937	0	0	0	0.0460069	0.077
09impl	Scan 9 repro	09tib_prox tibia	Scan 9 repro	Scan 10 repro	CS_09	0.0181512	0.00682272	0.0160363	0.025163	-0.0164544	0.0873305	-0.0277202	0.0930901	0	0	0	0.0300893	0.072
10impl	Scan 10 repro	10tib_prox tibia	Scan 10 repro	Scan 1 repro	CS_10	-0.00669637	-0.0255694	0.0372466	0.0456721	0.0705938	-0.0220265	-0.0704829	0.102159	0	0	0	0.0505797	0.086
10impl	Scan 10 repro	10tib_prox tibia	Scan 10 repro	Scan 2 repro	CS_10	-0.014598	-0.0299598	0.0534694	0.0630053	0.0969174	-0.0725801	-0.0681204	0.138929	0	0	0	0.0680602	0.124
10impl	Scan 10 repro	10tib_prox tibia	Scan 10 repro	Scan 3 repro	CS_10	-0.0118397	-0.0229221	0.069364	0.0740065	0.010617	-0.0823352	-0.0717406	0.10972	0	0	0	0.0777368	0.135
10impl	Scan 10 repro	10tib_prox tibia	Scan 10 repro	Scan 4 repro	CS_10	-0.0102315	-0.0348033	0.0581803	0.0685631	0.0961274	-0.0419412	-0.0821688	0.133234	0	0	0	0.073508	0.123
10impl	Scan 10 repro	10tib_prox tibia	Scan 10 repro	Scan 5 repro	CS_10	-0.00693583	-0.0307229	0.0317206	0.0447012	0.0455026	-0.0862462	0.0534634	0.111208	0	0	0	0.0523201	0.086
10impl	Scan 10 repro	10tib_prox tibia	Scan 10 repro	Scan 6 repro	CS_10	-0.0146047	-0.00722985	0.0327309	0.0365634	0.0607195	-0.0433723	-0.028916	0.0800259	0	0	0	0.0402823	0.07
10impl	Scan 10 repro	10tib_prox tibia	Scan 10 repro	Scan 7 repro	CS_10	-0.0276034	-0.0243818	0.0422488	0.056048	0.0493588	-0.0758029	0.0034214	0.0905211	0	0	0	0.0553577	0.096
10impl	Scan 10 repro	10tib_prox tibia	Scan 10 repro	Scan 8 repro	CS_10	-0.00205028	-0.0556506	0.0515204	0.0758653	0.0948675	-0.053645	0.0162807	0.110194	0	0	0	0.0749371	0.114
10impl	Scan 10 repro	10tib_prox tibia	Scan 10 repro	Scan 9 repro	CS_10	-0.0115021	-0.0120249	0.0286134	0.0331002	0.01141	-0.0685122	0.0471864	0.0839683	0	0	0	0.0393224	0.072
